# Supplementary material for: Culturomics to Investigate the Endometrial Microbiome: Proof-of-Concept
Source: Int J Mol Sci. 2022 Oct 13;23(20):12212. doi: 10.3390/ijms232012212 (PMC9602868; doi:10.3390/ijms232012212)
Supplement: Supplementary file 1 [file ijms-23-12212-s001.zip]

Archive with 1 entries (1 files):
- ijms-1934928-Table S1.xlsx
