# Supplementary material for: Culturomics to Investigate the Endometrial Microbiome: Proof-of-Concept
Source: Int J Mol Sci. 2022 Oct 13;23(20):12212. doi: 10.3390/ijms232012212 (PMC9602868; doi:10.3390/ijms232012212)
Supplement: Supplementary file 1 [file ijms-23-12212-s001.zip › ijms-1934928-Table S1.xlsx]

## Sheet: Cleaned_samples
Patient_ID	Total	no pre-incubation	aeroob	anaeroob	aeroob	anaeroob	aeroob	anaeroob	aeroob	anaeroob
Patient_ID	Total	no pre-incubation	1 Day	1 Day	5 Days	5 Days	10 Days	10 Days	30 Days	30 Days
1	Bacillus licheniformis	Campylobacter ureolyticus	Cutibacterium acnes	Bacillus subtilis	Lactobacillus jensenii	Candida parapsilosis	Bacillus licheniformis	Cutibacterium acnes	Lactobacillus jensenii	Lactobacillus jensenii
1	Bacillus subtilis	Corynebacterium imitans	Lactobacillus jensenii	Corynebacterium imitans	Staphylococcus capitis	Lactobacillus jensenii	Cutibacterium acnes	Lactobacillus jensenii
1	Campylobacter ureolyticus	Cutibacterium acnes	Micrococcus luteus	Cutibacterium acnes	Staphylococcus epidermidis	Staphylococcus capitis	Lactobacillus jensenii	Staphylococcus epidermidis
1	Candida parapsilosis	Gardnerella vaginalis	Staphylococcus epidermidis	Fusobacterium nucleatum		Staphylococcus epidermidis	Staphylococcus epidermidis
1	Corynebacterium imitans	Lactobacillus crispatus		Lactobacillus crispatus		Staphylococcus hominis
1	Cutibacterium acnes	Lactobacillus jensenii		Lactobacillus jensenii		Staphylococcus simulans
1	Fusobacterium nucleatum	Prevotella timonensis		Micrococcus luteus		Streptococcus anginosus
1	Gardnerella vaginalis	Staphylococcus capitis		Staphylococcus capitis
1	Lactobacillus crispatus			Staphylococcus epidermidis
1	Lactobacillus jensenii			Streptococcus anginosus
1	Micrococcus luteus			Streptococcus parasanguinis
1	Prevotella timonensis
1	Staphylococcus capitis
1	Staphylococcus epidermidis
1	Staphylococcus hominis
1	Staphylococcus simulans
1	Streptococcus anginosus
1	Streptococcus parasanguinis
2	Acidaminococcus intestini	Anaerococcus murdochii	Candida glabrata	Enterococcus faecalis	Acidaminococcus intestini	Acidaminococcus intestini	Acidaminococcus intestini	Acidaminococcus intestini	Acidaminococcus intestini	Acidaminococcus intestini
2	Actinomyces urogenitalis	Corynebacterium aurimucosum	Enterococcus faecalis	Escherichia coli	Cutibacterium acnes	Cutibacterium acnes	Cutibacterium acnes	Cutibacterium acnes	Actinomyces urogenitalis	Campylobacter ureolyticus
2	Anaerococcus murdochii	Cutibacterium acnes	Escherichia coli	Paenibacillus amylolyticus	Enterococcus faecalis	Enterococcus faecalis	Enterococcus faecalis	Enterococcus faecalis	Cutibacterium acnes	Cutibacterium acnes
2	Campylobacter ureolyticus	Enterococcus faecalis	Veillonella ratti	Veillonella ratti	Escherichia coli	Escherichia coli	Escherichia coli	Escherichia coli	Enterococcus faecalis	Enterococcus faecalis
2	Candida glabrata	Escherichia coli			Prevotella bivia	Lactobacillus delbrueckii	Finegoldia magna	Finegoldia magna	Escherichia coli	Escherichia coli
2	Corynebacterium aurimucosum	Finegoldia magna			Veillonella paravula	Micrococcus luteus	Peptoniphilus lacrimalis	Lactobacillus delbrueckii	Finegoldia magna	Finegoldia magna
2	Cutibacterium acnes	Peptostreptococcus anaerobius			Veillonella ratti	Peptoniphilus indolicus	Peptostreptococcus anaerobius	Mobiluncus curtisii	Negativicoccus succinicivorans	Peptoniphilus lacrimalis
2	Enterococcus faecalis	Prevotella bivia				Prevotella bivia	Veillonella paravula	Peptoniphilus lacrimalis	Peptoniphilus harei/indolicus	Prevotella bivia
2	Escherichia coli	Prevotella corporis				Veillonella paravula	Veillonella ratti	Varibaculum cambriense	Peptoniphilus lacrimalis
2	Finegoldia magna	Prevotella timonensis				Veillonella ratti		Veillonella paravula	Peptostreptococcus anaerobius
2	Lactobacillus delbrueckii	Veillonella paravula						Veillonella ratti	Prevotella bivia
2	Lactobacillus jensenii
2	Micrococcus luteus
2	Mobiluncus curtisii
2	Negativicoccus succinicivorans
2	Paenibacillus amylolyticus
2	Peptinophilus lacrimalis
2	Peptoniphilus harei/indolicus
2	Peptostreptococcus anaerobius
2	Prevotella bivia
2	Prevotella corporis
2	Prevotella timonensis
2	Varibaculum cambriense
2	Veillonella paravula
2	Veillonella ratti
3	Actinomyces europaeus	Actinomyces turicensis	Actinomyces urogenitalis	Actinomyces urogenitalis	Actinomyces urogenitalis	Actinomyces urogenitalis	Finegoldia magna	Lactobacillus jensenii	Actinomyces radingae	Lactobacillus jensenii
3	Actinomyces randingae	Actinomyces urogenitalis	Corynebacterium aurimucosum	Lactobacillus coleohominis	Prevotella bivia	Lactobacillus jensenii	Lactobacillus gasseri		Cutibacterium avidum	Lactobacillus gasseri
3	Actinomyces turicensis	Anaerococcus murdochii	Finegoldia magna	Lactobacillus jensenii	Staphylococcus epidermidis	Streptococcus agalactiae	Peptoniphilus harei/indolicus		Dermacoccus nishinomiyaensis
3	Actinomyces urogenitalis	Actinomyces europaeus	Lactobacillus coleohominis	Micrococcus luteus	Staphylococcus haemolyticus		Prevotella bivia		Kocuria rhizophila
3	Anaerococcus murdochii	Anaerococcus sp.	Lactobacillus delbrueckii	Streptococcus agalactiae	Streptococcus agalactiae		Prevotella corporis		Lactobacillus gasseri
3	Corynebacterium aurimucosum	Corynebacterium aurimucosum	Staphylococcus epidermidis				Streptococcus agalactiae		Peptoniphilus harei/indolicus
3	Corynebacterium simulans	Corynebacterium simulans	Staphylococcus haemolyticus				Veillonella paravula		Prevotella bivia
3	Cutibacterium avidum	Facklamia hominis	Streptococcus agalactiae						Prevotella buccalis
3	Dermacoccus nishinomiyaensis	Fenollaria massiliensis							Prevotella corporis
3	Facklamia hominis	Fusobacterium nucleatum							Prevotella timonensis
3	Fenollaria massiliensis	Lactobacillus gasseri							Trueperella bernardiae
3	Finegoldia magna	Lactobacillus iners							Veillonella ratti
3	Fusobacterium nucleatum	Lactobacillus jensenii
3	Kocuria rhizophila	Lactobacillus vaginalis
3	Lactobacillus coleohominis	Peptoniphilus duerdenii
3	Lactobacillus delbrueckii	Peptoniphilus gorbachii
3	Lactobacillus gasseri	Peptoniphilus harei/indolicus
3	Lactobacillus iners	Peptoniphilus lacrimalis
3	Lactobacillus jensenii	Peptostreptococcus anaerobius
3	Lactobacillus vaginalis	Porphyromonas somerae
3	Micrococcus luteus	Prevotella buccalis
3	Peptoniphilus duerdenii	Prevotella corporis
3	Peptoniphilus gorbachii	Prevotella disiens
3	Peptoniphilus harei/indolicus	Prevotella timonensis
3	Peptoniphilus lacrimalis	Streptococcus agalactiae
3	Peptostreptococcus anaerobius	Streptococcus anginosus
3	Porphyromonas somerae	Streptococcus salivarius
3	Prevotella bivia
3	Prevotella buccalis
3	Prevotella corporis
3	Prevotella disiens
3	Prevotella timonensis
3	Staphylococcus epidermidis
3	Staphylococcus haemolyticus
3	Streptococcus agalactiae
3	Streptococcus anginosus
3	Streptococcus salivarius
3	Trueperekka bernardiae
3	Veillonella paravula
3	Veillonella ratti
4	Actinomyces urogenitalis	Corynebacterium amycolatum	Lactobacillus jensenii	Lactobacillus jensenii	Lactobacillus jensenii	Lactobacillus jensenii	Actinomyces urogenitalis	Lactobacillus jensenii	Cutibacterium acnes	Cutibacterium acnes
4	Corynebacterium amycolatum	Lactobacillus jensenii	Staphylococcus epidermidis	Staphylococcus epidermidis		Streptococcus anginosus	Lactobacillus jensenii		Lactobacillus jensenii	Lactobacillus jensenii
4	Cutibacterium acnes						Moraxella osloensis
4	Lactobacillus jensenii
4	Moraxella osloensis
4	Staphylococcus epidermidis
4	Streptococcus anginosus
5	Actinomyces turicensis	Alloscardovia omnicolens	Alloscardovia omnicolens	Alloscardovia omnicolens	Actinomyces turicensis	Actinomyces turicensis	Actinomyces urogenitalis	Actinomyces turicensis	Actinomyces turicensis	Actinomyces turicensis
5	Actinomyces urogenitalis	Anaerococcus murdochii	Candida glabrata	Candida glabrata	Actinomyces urogenitalis	Actinomyces urogenitalis	Alloscardovia omnicolens	Actinomyces urogenitalis	Actinomyces urogenitalis	Actinomyces urogenitalis
5	Alloscardovia omnicolens	Anaerococcus tetradius	Corynebacterium jeikeium	Staphylococcus capitis	Alloscardovia omnicolens	Alloscardovia omnicolens	Anaerococcus tetradius	Alloscardovia omnicolens	Anaerococcus tetradius	Anaerococcus tetradius
5	Anaerococcus hydrogenalis	Actinomyces urogenitalis	Micrococcus luteus	Staphylococcus epidermidis	Anaerococcus tetradius	Anaerococcus hydrogenalis	Atopobium parvulum	Anaerococcus tetradius	Atopobium parvulum	Atopobium parvulum
5	Anaerococcus murdochii	Corynebacterium imitans	Ralstonia insidiosa	Staphylococcus haemolyticus	Atopobium parvulum	Anaerococcus tetradius	Candida glabrata	Atopobium parvulum	Finegoldia magna	Campylobacter ureolyticus
5	Anaerococcus tetradius	Finegoldia magna	Staphylococcus epidermidis	Staphylococcus hominis	Candida glabrata	Atopobium parvulum	Finegoldia magna	Candida glabrata	Mobiluncus curtisii	Demequina sp.
5	Atobium parvulum	Lactobacillus iners	Staphylococcus haemolyticus		Corynebacterium aurimucosum	Candida glabrata	Peptoniphilus duerdenii	Lactobacillus iners	Peptoniphilus duerdenii	Escherichia coli
5	Campylobacter ureolyticus	Peptoniphilus harei/indolicus			Finegoldia magna	Cutibacterium acnes	Peptostreptococcus anaerobius	Peptinophilus lacrimalis	Peptostreptococcus anaerobius	Negativicoccus succinicivorans
5	Candida glabrata	Peptostreptococcus anaerobius			Peptostreptococcus anaerobius	Lactobacillus iners	Prevotella bergensis	Propionimicrobium lymphophilum	Prevotella bergensis	Peptinophilus lacrimalis
5	Corynebacterium aurimucosum	Prevotella timonensis			Staphylococcus epidermidis	Prevotella timonensis	Staphylococcus epidermidis	Staphylococcus epidermidis	Prevotella corporis	Prevotella colorans
5	Corynebacterium imitans	Staphylococcus haemolyticus			Staphylococcus haemolyticus	Propionimicrobium lymphophilum			Staphylococcus epidermidis	Prevotella timonensis
5	Corynebacterium jeikeium	Ureaplasma sp.				Staphylococcus epidermidis				Staphylococcus epidermidis
5	Cutibacterium acnes					Staphylococcus haemolyticus				Staphylococcus warneri
5	Demequina sp.
5	Escherichia coli
5	Finegoldia magna
5	Lactobacillus iners
5	Micrococcus luteus
5	Mobiluncus curtisii
5	Negativicoccus succinicivorans
5	Peptinophilus lacrimalis
5	Peptoniphilus duerdenii
5	Peptoniphilus harei/indolicus
5	Peptostreptococcus anaerobius
5	Prevotella bergensis
5	Prevotella colorans
5	Prevotella corporis
5	Prevotella timonensis
5	Propionimicrobium lymphophilum
5	Ralstonia insidiosa
5	Staphylococcus capitis
5	Staphylococcus epidermidis
5	Staphylococcus haemolyticus
5	Staphylococcus hominis
5	Staphylococcus warneri
5	Ureaplasma sp.
6	Corynebacterium tuberculostearicum	Lactobacillus crispatus	Cutibacterium acnes	Cutibacterium acnes	Cutibacterium acnes	Cutibacterium acnes	Cutibacterium acnes	Corynebacterium tuberculostearicum	Cutibacterium acnes	Cutibacterium acnes
6	Cutibacterium acnes		Cutibacterium avidum	Staphylococcus capitis	Cutibacterium avidum		Cutibacterium avidum	Cutibacterium acnes	Cutibacterium avidum
6	Cutibacterium avidum			Staphylococcus warneri				Staphylococcus hominis
6	Lactobacillus crispatus
6	Staphylococcus capitis
6	Staphylococcus hominis
6	Staphylococcus warneri
7	Anaerococcus tetradius	Anaerococcus tetradius	Lactobacillus jensenii	Lactobacillus jensenii	Corynebacterium coyleae	Lactobacillus jensenii	Corynebacterium coyleae	Lactobacillus jensenii	Cutibacterium acnes	Lactobacillus jensenii
7	Corynebacterium coyleae	Finegoldia magna	Staphylococcus epidermidis	Staphylococcus epidermidis	Lactobacillus jensenii	Staphylococcus epidermidis	Lactobacillus jensenii		Lactobacillus jensenii	Staphylococcus epidermidis
7	Cutibacterium acnes	Lactobacillus iners		Staphylococcus hominis	Staphylococcus cohnii		Micrococcus luteus		Staphylococcus epidermidis
7	Finegoldia magna	Lactobacillus jensenii			Staphylococcus epidermidis
7	Lactobacillus iners	Peptoniphilus harei/indolicus
7	Lactobacillus jensenii
7	Micrococcus luteus
7	Peptoniphilus harei/indolicus
7	Staphylococcus cohnii
7	Staphylococcus epidermidis
7	Staphylococcus hominis
8	Actinomyces turicensis	Actinomyces urogenitalis	Escherichia coli	Escherichia coli	Alloscardovia omnicolens	Alloscardovia omnicolens	Actinomyces urogenitalis	Bifidobacterium breve	Actinomyces turicensis	Alloscardovia omnicolens
8	Actinomyces urogenitalis	Alloscardovia omnicolens	Streptococcus anginosus	Streptococcus anginosus	Escherichia coli	Bifidobacterium breve	Anaerococcus murdochii	Escherichia coli	Actinomyces urogenitalis	Bifidobacterium breve
8	Alloscardovia omnicolens	Anaerococcus hydrogenalis	Veillonella atypica	Veillonella atypica	Peptoniphilus harei/indolicus	Escherichia coli	Escherichia coli	Lactobacillus crispatus	Alloscardovia omnicolens	Escherichia coli
8	Anaerococcus hydrogenalis	Anaerococcus lactolyticus	Veillonella paravula	Veillonella paravula	Peptoniphilus lacrimalis	Lactobacillus crispatus	Fusobacterium nucleatum	Staphylococcus capitis	Anaerococcus hydrogenalis	Lactobacillus jensenii
8	Anaerococcus lactolyticus	Cutibacterium acnes			Streptococcus anginosus	Streptococcus anginosus	Peptoniphilus lacrimalis	Streptococcus anginosus	Anaerococcus murdochii	Streptococcus anginosus
8	Anaerococcus murdochii	Escherichia coli			Veillonella atypica	Veillonella atypica	Streptococcus anginosus	Streptococcus anginosus	Bacteroides coagulans
8	Bacteroides coagulans	Fusobacterium nucleatum			Veillonella paravula	Veillonella paravula	Streptococcus anginosus	Veillonella paravula	Escherichia coli
8	Bifidobacterium breve	Gardnerella vaginalis			Veillonella ratti		Veillonella paravula		Fusobacterium nucleatum
8	Cutibacterium acnes	Kocuria rhizophila							Peptoniphilus lacrimalis
8	Escherichia coli	Lactobacillus crispatus							Porphyromonas asaccharolytica
8	Fusobacterium nucleatum	Peptoniphilus coxii							Porphyromonas bennonis
8	Gardnerella vaginalis	Peptoniphilus indolicus							Prevotella buccalis
8	Kocuria rhizophila	Prevotella disiens							Streptococcus anginosus
8	Lactobacillus crispatus	Prevotella timonensis
8	Lactobacillus jensenii	Slackia exigua
8	Peptoniphilus coxii	Streptococcus anginosus
8	Peptoniphilus harei/indolicus	Veillonella atypica
8	Peptoniphilus lacrimalis
8	Porphyromonas asaccharolytica
8	Porphyromonas bennonis
8	Prevotella buccalis
8	Prevotella disiens
8	Prevotella timonensis
8	Slackia exigua
8	Staphylococcus capitis
8	Streptococcus anginosus
8	Veillonella atypica
8	Veillonella paravula
8	Veillonella ratti
9	Bacillus infantis	Lactobacillus jensenii	Lactobacillus jensenii	Lactobacillus jensenii	Lactobacillus jensenii	Lactobacillus jensenii	Bacillus infantis	Lactobacillus jensenii	Lactobacillus crispatus	Bifidobacterium breve
9	Bifidobacterium breve	Staphylococcus warneri				Streptococcus anginosus	Lactobacillus jensenii	Streptococcus anginosus	Lactobacillus jensenii	Cutibacterium acnes
9	Cutibacterium acnes									Lactobacillus crispatus
9	Lactobacillus crispatus									Lactobacillus jensenii
9	Lactobacillus jensenii
9	Staphylococcus warneri
9	Streptococcus anginosus
10	Cutibacterium avidum	Gardnerella vaginalis	Cutibacterium avidum	Cutibacterium avidum	Cutibacterium avidum	Cutibacterium avidum	Cutibacterium avidum	Cutibacterium avidum	Cutibacterium avidum	Cutibacterium avidum
10	Gardnerella vaginalis	Lactobacillus crispatus	Lactobacillus jensenii		Lactobacillus jensenii		Lactobacillus jensenii	Staphylococcus warneri	Micrococcus luteus
10	Lactobacillus crispatus	Lactobacillus jensenii
10	Lactobacillus jensenii	Ureaplasma sp.
10	Micrococcus luteus
10	Staphylococcus warneri
10	Ureaplasma sp.

## Sheet: Summary species
Species	Domain	Phylum	Class	Order	Family	Genus	Amount of times isolates	Facultative anaerobe	Obligate anaerobe	Gram-negative	Interpretation	Eu-dysbiosis
Acidaminococcus intestini	Bacteria	Firmicutes	Negativicutes	Acidaminococcales	Acidaminococcaceae	Acidaminococcus	1	0	1	1
Actinomyces europaeus	Bacteria	Actinobacteria	Actinobacteria	Actinomycetales	Actinomycetaceae	Actinomyces	1	1	0	0
Actinomyces radingae	Bacteria	Actinobacteria	Actinobacteria	Actinomycetales	Actinomycetaceae	Actinomyces	1	1	0	0
Actinomyces turicensis	Bacteria	Actinobacteria	Actinobacteria	Actinomycetales	Actinomycetaceae	Actinomyces	3	1	0	0
Actinomyces urogenitalis	Bacteria	Actinobacteria	Actinobacteria	Actinomycetales	Actinomycetaceae	Actinomyces	3	1	0	0
Alloscardovia omnicolens	Bacteria	Actinobacteria	Actinobacteria	Bifidobacteriales	Bifidobacteriaceae	Alloscardovia	2	1	0	0	AV-associated	Dysbiosis
Anaerococcus hydrogenalis	Bacteria	Firmicutes	Clostridia	Eubacteriales	Peptoniphilaceae	Anaerococcus	2	0	1	0	BV-associated	Dysbiosis
Anaerococcus lactolyticus	Bacteria	Firmicutes	Clostridia	Eubacteriales	Peptoniphilaceae	Anaerococcus	1	0	1	0	BV-associated	Dysbiosis
Anaerococcus murdochii	Bacteria	Firmicutes	Clostridia	Eubacteriales	Peptoniphilaceae	Anaerococcus	3	0	1	0	BV-associated	Dysbiosis
Anaerococcus tetradius	Bacteria	Firmicutes	Clostridia	Eubacteriales	Peptoniphilaceae	Anaerococcus	2	0	1	0	BV-associated	Dysbiosis
Atopobium parvulum	Bacteria	Actinobacteria	Coriobacteriia	Coriobacteriales	Atopobiaceae	Atopobium	1	0	1	0	BV-associated	Dysbiosis
Bacillus infantis	Bacteria	Firmicutes	Bacilli	Caryophanales	Bacillaceae	Bacillus	1	0	0	0	BV-associated	Dysbiosis
Bacillus licheniformis	Bacteria	Firmicutes	Bacilli	Caryophanales	Bacillaceae	Bacillus	1	1	0	1	BV-associated	Dysbiosis
Bacillus subtilis	Bacteria	Firmicutes	Bacilli	Caryophanales	Bacillaceae	Bacillus	1	1	0	1	BV-associated	Dysbiosis
Bacteroides coagulans	Bacteria	Firmicutes	Clostridia	Eubacteriales	Peptoniphilaceae	Bacteroides	1	0	1	1	BV-associated	Dysbiosis
Bifidobacterium breve	Bacteria	Actinobacteria	Actinobacteria	Bifidobacteriales	Bifidobacteriaceae	Bifidobacterium	2	0	1	0	Normal flora	Eubiosis
Campylobacter ureolyticus	Bacteria	Proteobacteria	Epsilonproteobacteria	Campylobacterales	Campylobacteraceae	Campylobacter	2	0	1	1
Candida glabrata	Fungi	Ascomycota	Saccharomycetes	Saccharomycetales	Saccharomycetaceae	Candida	1				Yeast	Dysbiosis
Candida parapsilosis	Fungi	Ascomycota	Saccharomycetes	Saccharomycetales	Saccharomycetaceae	Candida	1				Yeast	Dysbiosis
Corynebacterium amycolatum	Bacteria	Actinobacteria	Actinobacteria	Mycobacteriales	Corynebacteriaceae	Corynebacterium	1	0	0	0	Normal flora	Eubiosis
Corynebacterium aurimucosum	Bacteria	Actinobacteria	Actinobacteria	Mycobacteriales	Corynebacteriaceae	Corynebacterium	3	0	0	0	Normal flora	Eubiosis
Corynebacterium coyleae	Bacteria	Actinobacteria	Actinobacteria	Mycobacteriales	Corynebacteriaceae	Corynebacterium	1	0	0	0	Normal flora	Eubiosis
Corynebacterium imitans	Bacteria	Actinobacteria	Actinobacteria	Mycobacteriales	Corynebacteriaceae	Corynebacterium	2	0	0	0	Normal flora	Eubiosis
Corynebacterium jeikeium	Bacteria	Actinobacteria	Actinobacteria	Mycobacteriales	Corynebacteriaceae	Corynebacterium	1	0	0	0	Normal flora	Eubiosis
Corynebacterium simulans	Bacteria	Actinobacteria	Actinobacteria	Mycobacteriales	Corynebacteriaceae	Corynebacterium	1	0	0	0	Normal flora	Eubiosis
Corynebacterium tuberculostearicum	Bacteria	Actinobacteria	Actinobacteria	Mycobacteriales	Corynebacteriaceae	Corynebacterium	1	0	0	0	Normal flora	Eubiosis
Cutibacterium acnes	Bacteria	Actinobacteria	Actinobacteria	Propionibacteriales	Propionibacteriaceae	Cutibacterium	8	1	0	0	Skin-associated	Eubiosis
Cutibacterium avidum	Bacteria	Actinobacteria	Actinobacteria	Propionibacteriales	Propionibacteriaceae	Cutibacterium	3	1	0	0	Skin-associated	Eubiosis
Dermacoccus nishinomiyaensis	Bacteria	Actinobacteria	Actinobacteria	Micrococcales	Dermacoccaceae	Darmacoccus	1	0	0	0	Skin-associated	Eubiosis
Enterococcus faecalis	Bacteria	Firmicutes	Bacilli	Lactobacillales	Enterococcaceae	Enterococcus	1	1	0	0	AV-associated	Dysbiosis
Escherichia coli	Bacteria	Proteobacteria	Gammaproteobacteria	Enterobacterales	Enterobacteriaceae	Escherichia	3	1	0	1	AV-associated	Dysbiosis
Facklamia hominis	Bacteria	Firmicutes	Bacilli	Lactobacillales	Aerococcaceae	Facklamia	1	1	0	0
Fenollaria massiliensis	Bacteria	Firmicutes	Clostridia	Eubacteriales	Eubacteriales	Fenollaria	1	0	1	0
Finegoldia magna	Bacteria	Firmicutes	Clostridia	Eubacteriales	Peptoniphilaceae	Finegoldia	4	0	1	1	BV-associated	Dysbiosis
Fusobacterium nucleatum	Bacteria	Fusobacteria	Fusobacteriia	Fusobacteriales	Fusobacteriaceae	Fusobacterium	3	0	1	0	BV-associated	Dysbiosis
Gardnerella vaginalis	Bacteria	Actinobacteria	Actinobacteria	Bifidobacteriales	Bifidobacteriaceae	Gardnerella	3	1	0	1	BV-associated	Dysbiosis
Kocuria rhizophila	Bacteria	Actinobacteria	Actinobacteria	Micrococcales	Micrococcaceae	Kocuria	2	0	0	0
Lactobacillus coleohominis	Bacteria	Firmicutes	Bacilli	Lactobacillales	Lactobacillaceae	Lactobacillus	1	1	0	0	Lactobacilli	Eubiosis
Lactobacillus crispatus	Bacteria	Firmicutes	Bacilli	Lactobacillales	Lactobacillaceae	Lactobacillus	5	1	0	0	Lactobacilli	Eubiosis
Lactobacillus delbrueckii	Bacteria	Firmicutes	Bacilli	Lactobacillales	Lactobacillaceae	Lactobacillus	2	1	0	0	Lactobacilli	Eubiosis
Lactobacillus gasseri	Bacteria	Firmicutes	Bacilli	Lactobacillales	Lactobacillaceae	Lactobacillus	1	1	0	0	Lactobacilli	Eubiosis
Lactobacillus iners	Bacteria	Firmicutes	Bacilli	Lactobacillales	Lactobacillaceae	Lactobacillus	3	1	0	0	Lactobacilli	Dysbiosis
Lactobacillus jensenii	Bacteria	Firmicutes	Bacilli	Lactobacillales	Lactobacillaceae	Lactobacillus	8	1	0	0	Lactobacilli	Eubiosis
Lactobacillus vaginalis	Bacteria	Firmicutes	Bacilli	Lactobacillales	Lactobacillaceae	Lactobacillus	1	1	0	0	Lactobacilli	Eubiosis
Micrococcus luteus	Bacteria	Actinobacteria	Actinobacteria	micrococcales	Micrococcaceae	Micrococcus	6	0	0	0	Skin-associated	Eubiosis
Mobiluncus curtisii	Bacteria	Actinobacteria	Actinobacteria	Actinomycetales	Actinomycetaceae	Mobiluncus	2	0	1	1	BV-associated	Dysbiosis
Moraxella osloensis	Bacteria	Proteobacteria	Gammaproteobacteria	Pseudomonadales	Moraxellaceae	Moraxella	1	0	0	1
Negativicoccus succinicivorans	Bacteria	Firmicutes	Negativicutes	Veillonellales	Veillonellaceae	Negativicoccus	2	0	1	1
Paenibacillus amylolyticus	Bacteria	Firmicutes	Bacilli	Caryophanales	Paenibacillaceae	Paenobacillus	1	1	0	0
Peptoniphilus coxii	Bacteria	Firmicutes	Clostridia	Eubacteriales	Peptoniphilaceae	Peptoniphilus	1	0	1	0	BV-associated	Dysbiosis
Peptoniphilus duerdenii	Bacteria	Firmicutes	Clostridia	Eubacteriales	Peptoniphilaceae	Peptoniphilus	2	0	1	0	BV-associated	Dysbiosis
Peptoniphilus gorbachii	Bacteria	Firmicutes	Clostridia	Eubacteriales	Peptoniphilaceae	Peptoniphilus	1	0	1	0	BV-associated	Dysbiosis
Peptoniphilus harei/indolicus	Bacteria	Firmicutes	Clostridia	Eubacteriales	Peptoniphilaceae	Peptoniphilus	5	0	1	0	BV-associated	Dysbiosis
Peptoniphilus lacrimalis	Bacteria	Firmicutes	Clostridia	Eubacteriales	Peptoniphilaceae	Peptoniphilus	4	0	1	0	BV-associated	Dysbiosis
Peptostreptococcus anaerobius	Bacteria	Firmicutes	Clostridia	Eubacteriales	Peptoniphilaceae	Peptostreptococcus	3	0	1	0	BV-associated	Dysbiosis
Porphyromonas asaccharolytica	Bacteria	Bacteroidetes	Bacteroida	Bacteroidales	Porphyromonadaceae	Porphyromonas	1	0	1	1	BV-associated	Dysbiosis
Porphyromonas bennonis	Bacteria	Bacteroidetes	Bacteroida	Bacteroidales	Porphyromonadaceae	Porphyromonas	1	0	1	1	BV-associated	Dysbiosis
Porphyromonas somerae	Bacteria	Bacteroidetes	Bacteroida	Bacteroidales	Porphyromonadaceae	Porphyromonas	1	0	1	1	BV-associated	Dysbiosis
Prevotella bergensis	Bacteria	Bacteroidetes	Bacteroida	Bacteroidales	Prevotellaceae	Prevotella	1	0	1	1	BV-associated	Dysbiosis
Prevotella bivia	Bacteria	Bacteroidetes	Bacteroida	Bacteroidales	Prevotellaceae	Prevotella	2	0	1	1	BV-associated	Dysbiosis
Prevotella buccalis	Bacteria	Bacteroidetes	Bacteroida	Bacteroidales	Prevotellaceae	Prevotella	2	0	1	1	BV-associated	Dysbiosis
Prevotella colorans	Bacteria	Bacteroidetes	Bacteroida	Bacteroidales	Prevotellaceae	Prevotella	1	0	1	1	BV-associated	Dysbiosis
Prevotella corporis	Bacteria	Bacteroidetes	Bacteroida	Bacteroidales	Prevotellaceae	Prevotella	3	0	1	1	BV-associated	Dysbiosis
Prevotella disiens	Bacteria	Bacteroidetes	Bacteroida	Bacteroidales	Prevotellaceae	Prevotella	2	0	1	1	BV-associated	Dysbiosis
Prevotella timonensis	Bacteria	Bacteroidetes	Bacteroida	Bacteroidales	Prevotellaceae	Prevotella	5	0	1	1	BV-associated	Dysbiosis
Propionimicrobium lymphophilum	Bacteria	Actinobacteria	Actinobacteria	Propionibacteriales	Propionibacteriaceae	Propionimicrobium	1	0	0	0
Ralstonia insidiosa	Bacteria	Proteobacteria	Betaproteobacteria	Burkholderiales	Burkholderiaceae	Ralstonia	1	0	0	1	BV-associated	Dysbiosis
Slackia exigua	Bacteria	Actinobacteria	Coriobacteriia	Eggerthellales	Eggerthellaceae	Slackia	1	0	1	0
Staphylococcus capitis	Bacteria	Firmicutes	Bacilli	Caryophanales	Staphylococcaceae	Staphylococcus	4	0	0	0	Skin-associated	Eubiosis
Staphylococcus cohnii	Bacteria	Firmicutes	Bacilli	Caryophanales	Staphylococcaceae	Staphylococcus	1	0	0	0	Skin-associated	Eubiosis
Staphylococcus epidermidis	Bacteria	Firmicutes	Bacilli	Caryophanales	Staphylococcaceae	Staphylococcus	5	0	0	0	Skin-associated	Eubiosis
Staphylococcus haemolyticus	Bacteria	Firmicutes	Bacilli	Caryophanales	Staphylococcaceae	Staphylococcus	2	0	0	0	Skin-associated	Eubiosis
Staphylococcus hominis	Bacteria	Firmicutes	Bacilli	Caryophanales	Staphylococcaceae	Staphylococcus	4	0	0	0	Skin-associated	Eubiosis
Staphylococcus simulans	Bacteria	Firmicutes	Bacilli	Caryophanales	Staphylococcaceae	Staphylococcus	1	0	0	0	Skin-associated	Eubiosis
Staphylococcus warneri	Bacteria	Firmicutes	Bacilli	Caryophanales	Staphylococcaceae	Staphylococcus	4	0	0	0	Skin-associated	Eubiosis
Stenotrophomonas maltophilia	Bacteria	Proteobacteria	Gammaproteobacteria	Lysobacterales	Lysobacteraceae	Stenotrophomonas	5	0	0	1
Streptococcus agalactiae	Bacteria	Firmicutes	Bacilli	Lactobacillales	Streptococcaceae	Streptococcus	3	0	0	0	AV-associated	Dysbiosis
Streptococcus anginosus	Bacteria	Firmicutes	Bacilli	Lactobacillales	Streptococcaceae	Streptococcus	5	0	0	0	AV-associated	Dysbiosis
Streptococcus parasanguinis	Bacteria	Firmicutes	Bacilli	Lactobacillales	Streptococcaceae	Streptococcus	1	0	0	0
Streptococcus salivarius	Bacteria	Firmicutes	Bacilli	Lactobacillales	Streptococcaceae	Streptococcus	1	0	0	0
Trueperella bernardiae	Bacteria	Actinobacteria	Actinobacteria	Actinomycetales	Actinomycetaceae	Trueperella	1	1	0	0
Ureaplasma sp.	Bacteria	Tenericutes	Mollicutes	Mycoplasmatales	Mycoplasmataceae	Ureaplasma	2				BV-associated	Dysbiosis
Varibaculum cambriense	Bacteria	Actinobacteria	Actinobacteria	Actinomycetales	Actinomycetaceae	Varibaculum	1	1	0	0
Veillonella atypica	Bacteria	Firmicutes	Negativicutes	Veillonellales	Veillonellaceae	Veillonella	1	0	1	1	Normal flora	Eubiosis
Veillonella paravula	Bacteria	Firmicutes	Negativicutes	Veillonellales	Veillonellaceae	Veillonella	3	0	1	1	Present in blanc
Veillonella ratti	Bacteria	Firmicutes	Negativicutes	Veillonellales	Veillonellaceae	Veillonella	3	0	1	1	Normal flora	Eubiosis
